# Supplementary material for: Low-Level Expression of MTUS1 Is Associated with Poor Survival in Patients with Lung Adenocarcinoma
Source: Diagnostics (Basel). 2021 Jul 13;11(7):1250. doi: 10.3390/diagnostics11071250 (PMC8306423; doi:10.3390/diagnostics11071250)
Supplement: Supplementary file 1 [file diagnostics-11-01250-s001.zip]

Archive with 1 entries (1 files):
- diagnostics-1261625-supplementary.pdf
